# Supplementary material for: Automatic biomarker discovery and enrichment with BRAD
Source: Bioinformatics. 2025 May 5;41(5):btaf159. doi: 10.1093/bioinformatics/btaf159 (PMC12064167; doi:10.1093/bioinformatics/btaf159)
Supplement: btaf159_Supplementary_Data [file btaf159_supplementary_data.zip]

Archive with 2 entries (2 files):
- BRAD_Bioinformatics_Final_SI.pdf
- S1_BRAD_ENRICHMENT_EXAMPLE_v0.xlsx
