# Supplementary material for: Automatic biomarker discovery and enrichment with BRAD
Source: Bioinformatics. 2025 May 5;41(5):btaf159. doi: 10.1093/bioinformatics/btaf159 (PMC12064167; doi:10.1093/bioinformatics/btaf159)
Supplement: btaf159_Supplementary_Data [file btaf159_supplementary_data.zip › S1_BRAD_ENRICHMENT_EXAMPLE_v0.xlsx]

## Sheet: Overview
Enrichment Database	Results	Text	Source
Overview	The enrichment terms "Cell cycle" and "p53 signaling pathway" from the KEGG_2021_Human database strongly suggest that the experiment is related to cellular proliferation. These pathways are directly involved in regulating cell growth, division, DNA repair, and apoptosis, all essential processes in cellular proliferation. Additionally, the GO_Biological_Process_2023 database highlights terms relat…	['progression when defects occur. It is a testimony to science that\neven though much evidence can be found along the way that is\nconsistent with our preconceptions, eventually the weight of\nexperimental results forces us to embrace new paradigms.\nThere are many aspects of the cell cycle that remain unclear\n(how growth is monitored, for example). Our delving into the\ndetails of cellular mech…	['documents\\understanding_the_cell_cycle.pdf', 'documents\\understanding_the_cell_cycle.pdf', 'documents\\understanding_the_cell_cycle.pdf', 'documents\\understanding_the_cell_cycle.pdf', 'documents\\understanding_the_cell_cycle.pdf']
KEGG_2021_Human	The enrichment terms "Cell cycle" and "p53 signaling pathway" suggest that the experiment is related to cellular proliferation. The cell cycle is a highly regulated process through which cells grow and divide, while the p53 signaling pathway is crucial in regulating cell cycle progression, DNA repair, and apoptosis. Both pathways are directly involved in cellular proliferation, making them signif…	['progression when defects occur. It is a testimony to science that\neven though much evidence can be found along the way that is\nconsistent with our preconceptions, eventually the weight of\nexperimental results forces us to embrace new paradigms.\nThere are many aspects of the cell cycle that remain unclear\n(how growth is monitored, for example). Our delving into the\ndetails of cellular mech…	['documents\\understanding_the_cell_cycle.pdf', 'documents\\understanding_the_cell_cycle.pdf', 'documents\\understanding_the_cell_cycle.pdf', 'documents\\understanding_the_cell_cycle.pdf', 'documents\\understanding_the_cell_cycle.pdf']
GO_Biological_Process_2023	The enrichment terms related to mRNA splicing, RNA processing, gene expression, cytoplasmic translation, and translation suggest a strong connection to cellular proliferation. These processes are fundamental for gene expression regulation, protein synthesis, and the production of essential cellular components necessary for cell growth and maintenance. Dysregulation of these pathways can lead to d…	['progression when defects occur. It is a testimony to science that\neven though much evidence can be found along the way that is\nconsistent with our preconceptions, eventually the weight of\nexperimental results forces us to embrace new paradigms.\nThere are many aspects of the cell cycle that remain unclear\n(how growth is monitored, for example). Our delving into the\ndetails of cellular mech…	['documents\\understanding_the_cell_cycle.pdf', 'documents\\understanding_the_cell_cycle.pdf', 'documents\\understanding_the_cell_cycle.pdf', 'documents\\understanding_the_cell_cycle.pdf', 'documents\\understanding_the_cell_cycle.pdf']

## Sheet: KEGG_2021_Human
rank	path_name	p_val	z_score	combined_score	overlapping_genes	adj_p_val	num_genes	Summary	Source	Text
1	Spliceosome	1.93184e-90	47.3947	9790.52	['RNVU1-4', 'TCERG1', 'RBM25', 'RNU1-1', 'EIF4A3', 'HNRNPU', 'EFTUD2', 'SNRPD2', 'MAGOH', 'DHX15', 'DHX16', 'CTNNBL1', 'RBM17', 'PRPF40A', 'THOC2', 'CRNKL1', 'CDC40', 'PRPF4', 'RBMXL3', 'RBMXL2', 'RBMXL1', 'DDX39B', 'SYF2', 'PRPF3', 'SNRPG', 'SRSF2', 'PPIE', 'SRSF3', 'SNRPE', 'SRSF4', 'RP9', 'SNRPF', 'SRSF5', 'SNRNP200', 'SLU7', 'SNRPA', 'SRSF8', 'SNRPB', 'RBM22', 'RNU4-1', 'RNU6-1', 'SF3B5', 'DD…	5.21596e-88	87	The spliceosome is a crucial cellular machinery responsible for the removal of introns from pre-mRNA during gene expression. Its enrichment suggests active RNA splicing processes in the studied biological system, highlighting the importance of accurate mRNA processing for proper protein synthesis and cellular function. Dysregulation of spliceosome components can lead to various diseases, making t…	['documents\\understanding_the_cell_cycle.pdf', 'documents\\understanding_the_cell_cycle.pdf', 'documents\\understanding_the_cell_cycle.pdf', 'documents\\understanding_the_cell_cycle.pdf', 'documents\\understanding_the_cell_cycle.pdf']	['some condensation activity\nin their cytoplasm before initiating meiotic divisions 3. They\nalso discovered a protein-like substance with this activity,\ncalled maturation-promoting factor (MPF) 4, in extracts from\nfrog eggs. MPF was also found in starfish oocytes 5 (Fig. 1) and,\nlater, in the blastomeres of frog embryos 6, and in human7 and\nyeast cells8.\nMeanwhile, biochemists working with…
2	Cell cycle	1.34575e-81	53.3387	9932.33	['CDKN1C', 'YWHAE', 'CDKN1B', 'MCM7', 'CCNH', 'YWHAB', 'SMC3', 'CDC20', 'CCND2', 'CDC23', 'CCND1', 'PTTG1', 'YWHAQ', 'CHEK2', 'MYC', 'CDC27', 'CHEK1', 'EP300', 'YWHAG', 'ANAPC7', 'SMC1A', 'YWHAZ', 'RBX1', 'CCNA2', 'RBL2', 'RBL1', 'ESPL1', 'CCNE1', 'MCM3', 'ANAPC4', 'MCM4', 'ANAPC5', 'MCM6', 'TP53', 'MAD1L1', 'ANAPC2', 'MCM2', 'PCNA', 'PRKDC', 'CUL1', 'PKMYT1', 'CCNB3', 'CCNB2', 'ORC4', 'CCNB1', '…	1.81676e-79	76	The enrichment term "Cell cycle" refers to the highly regulated process through which a cell grows and divides to produce two daughter cells. Understanding the cell cycle is crucial for normal development, tissue repair, and growth. Dysregulation of the cell cycle can lead to diseases like cancer, making it a key focus in medical research for developing targeted therapies.	['documents\\understanding_the_cell_cycle.pdf', 'documents\\understanding_the_cell_cycle.pdf', 'documents\\understanding_the_cell_cycle.pdf', 'documents\\understanding_the_cell_cycle.pdf', 'documents\\understanding_the_cell_cycle.pdf']	['ven by a monotonic change in a single CDK, or that S phase\nand mitosis were initiated simultaneously.\nRecently it has been shown that cell-cycle research has med-\nical relevance. The shift from quiescence to an actively growing\nstate is a pre-requisite for entry into the cell cycle in most cells,\nand is an essential transition in cancer. Also, because cancer is a\nsomatic genetic disease, …
3	p53 signaling pathway	1.9843e-40	38.4495	3514.98	['GORAB', 'EI24', 'SERPINE1', 'RCHY1', 'BBC3', 'CCNB2', 'CCNB1', 'COP1', 'CASP8', 'CCND2', 'CCND1', 'CASP3', 'CHEK2', 'SESN1', 'CHEK1', 'SESN2', 'BID', 'GTSE1', 'RRM2', 'GADD45B', 'CDKN2A', 'GADD45A', 'SIAH1', 'IGF1', 'DDB2', 'GADD45G', 'TP53I3', 'RRM2B', 'CCNE1', 'CDK4', 'CCNG2', 'ADGRB1', 'CDK2', 'MDM2', 'CYCS', 'FAS', 'ATM', 'TP53', 'ATR', 'TP73']	1.78587e-38	40	The p53 signaling pathway is crucial in regulating cell cycle progression, DNA repair, and apoptosis in response to cellular stress. Activation of p53 can lead to cell cycle arrest to allow for DNA repair or induce programmed cell death if the damage is irreparable. Dysregulation of the p53 pathway is associated with various cancers due to its role in maintaining genomic stability and suppressing…	['documents\\understanding_the_cell_cycle.pdf', 'documents\\understanding_the_cell_cycle.pdf', 'documents\\understanding_the_cell_cycle.pdf', 'documents\\understanding_the_cell_cycle.pdf', 'documents\\understanding_the_cell_cycle.pdf']	['ven by a monotonic change in a single CDK, or that S phase\nand mitosis were initiated simultaneously.\nRecently it has been shown that cell-cycle research has med-\nical relevance. The shift from quiescence to an actively growing\nstate is a pre-requisite for entry into the cell cycle in most cells,\nand is an essential transition in cancer. Also, because cancer is a\nsomatic genetic disease, …
4	Human T-cell leukemia virus 1 infection	1.17872e-38	12.2959	1073.84	['ITGAL', 'ETS1', 'CDC20', 'CDC23', 'XPO1', 'CCND2', 'CCND1', 'PTTG1', 'CHEK2', 'MYC', 'CDC27', 'CHEK1', 'EP300', 'B2M', 'HLA-DPA1', 'ANAPC7', 'HLA-B', 'HLA-C', 'HLA-A', 'HLA-E', 'CCNA2', 'ESPL1', 'CCNE1', 'CANX', 'ANAPC4', 'VDAC1', 'ANAPC5', 'TLN1', 'SLC25A5', 'TP53', 'MAD1L1', 'ATF4', 'ANAPC2', 'CREB5', 'SLC25A6', 'CCNB2', 'E2F1', 'E2F2', 'E2F3', 'BUB3', 'HLA-DQA1', 'SMAD2', 'CREBBP', 'CDKN2B',…	7.95633e-37	60	The enrichment term "Human T-cell leukemia virus 1 infection" refers to the process by which the human T-cell leukemia virus type 1 infects T-cells, leading to the development of T-cell leukemia. Understanding this pathway is crucial for studying the mechanisms of viral infection and its implications in the context of leukemia development.	['documents\\understanding_the_cell_cycle.pdf', 'documents\\understanding_the_cell_cycle.pdf', 'documents\\understanding_the_cell_cycle.pdf', 'documents\\understanding_the_cell_cycle.pdf', 'documents\\understanding_the_cell_cycle.pdf']	['ven by a monotonic change in a single CDK, or that S phase\nand mitosis were initiated simultaneously.\nRecently it has been shown that cell-cycle research has med-\nical relevance. The shift from quiescence to an actively growing\nstate is a pre-requisite for entry into the cell cycle in most cells,\nand is an essential transition in cancer. Also, because cancer is a\nsomatic genetic disease, …
5	Cellular senescence	3.56741e-29	12.4929	818.321	['SERPINE1', 'ETS1', 'CCNB3', 'PPP1CC', 'CCNB2', 'CCNB1', 'CCND2', 'CCND1', 'CHEK2', 'MYC', 'CHEK1', 'E2F1', 'E2F2', 'E2F3', 'E2F4', 'SMAD2', 'CDKN2B', 'SMAD3', 'TGFB1', 'GADD45B', 'GADD45A', 'CDKN2A', 'HLA-B', 'HLA-C', 'HLA-A', 'HLA-E', 'GADD45G', 'HIPK2', 'CCNA2', 'RBL2', 'RBL1', 'CCNE1', 'CDK4', 'CDK2', 'MDM2', 'VDAC1', 'ATM', 'CALM3', 'CALM1', 'SLC25A5', 'TP53', 'CALM2', 'ATR', 'SLC25A6']	1.9264e-27	44	Cellular senescence is a crucial process where cells stop dividing and enter a state of permanent growth arrest. This mechanism plays a vital role in preventing the proliferation of damaged or potentially harmful cells, contributing to tissue homeostasis and suppressing tumorigenesis. Understanding the regulation of cellular senescence is essential in the context of aging, cancer, and various age…	['documents\\understanding_the_cell_cycle.pdf', 'documents\\understanding_the_cell_cycle.pdf', 'documents\\understanding_the_cell_cycle.pdf', 'documents\\understanding_the_cell_cycle.pdf', 'documents\\understanding_the_cell_cycle.pdf']	['ven by a monotonic change in a single CDK, or that S phase\nand mitosis were initiated simultaneously.\nRecently it has been shown that cell-cycle research has med-\nical relevance. The shift from quiescence to an actively growing\nstate is a pre-requisite for entry into the cell cycle in most cells,\nand is an essential transition in cancer. Also, because cancer is a\nsomatic genetic disease, …
6	Ribosome	6.46708e-29	12.2724	796.58	['RPL4', 'RPL5', 'RPL30', 'RPL3', 'RPL32', 'RPL10', 'RPL31', 'RPLP1', 'RPL12', 'RPLP0', 'RPL11', 'RPL10A', 'RPL8', 'RPL6', 'RPS4X', 'RPS14', 'RPL7A', 'RPS16', 'RPS19', 'RPS18', 'RPS3', 'RPL13', 'RPL37', 'RPL15', 'RPS2', 'RPS11', 'RPL18', 'RPL19', 'RPS9', 'RPS8', 'RPL23', 'RPS5', 'RPS6', 'RPL13A', 'RPL35A', 'RPSA', 'RPS25', 'RPL37A', 'RPL27', 'RPS20', 'RPL28', 'UBA52', 'RPS24', 'RPS23']	2.91019e-27	44	The enrichment term "Ribosome" refers to a cellular organelle responsible for protein synthesis. It plays a crucial role in translating genetic information from mRNA into functional proteins, making it essential for cell growth and function. Understanding the pathways and components related to ribosomes can provide insights into various cellular processes and diseases related to protein synthesis…	['documents\\understanding_the_cell_cycle.pdf', 'documents\\understanding_the_cell_cycle.pdf', 'documents\\understanding_the_cell_cycle.pdf', 'documents\\understanding_the_cell_cycle.pdf', 'documents\\understanding_the_cell_cycle.pdf']	['ogy of the cell cycle. Methods of molecular analysis have in-\ncreased enormously in sophistication and rigor in recent years,\nbut to be fully exploited for understanding the cell cycle they\nmust also be complemented by good biological analysis and a\nproper ‘feeling for the organism’—-in this case, the single cell.\nLearning from the history of cell-cycle research\nThe history of cell-cycle …
7	Coronavirus disease	3.66316e-25	8.31961	468.114	['RPL4', 'RPL5', 'RPL30', 'RPL3', 'RPL32', 'RPL10', 'RPL31', 'RPLP1', 'RPL12', 'RPLP0', 'RPL11', 'ADAR', 'RPL8', 'RPL10A', 'RPL6', 'RPS4X', 'RPS14', 'RPL7A', 'RPS16', 'RPS19', 'RPS18', 'RPS3', 'RPL13', 'RPL37', 'RPL15', 'RPS2', 'RPS11', 'RPL18', 'RPL19', 'RPS9', 'PRKCB', 'STAT1', 'RPS8', 'RPL23', 'RPS5', 'RPS6', 'MX1', 'RPL13A', 'RPL35A', 'RPSA', 'RPS25', 'RPL37A', 'RPL27', 'RPS20', 'RPL28', 'UBA…	1.41293e-23	48	Coronavirus disease is a term that refers to illnesses caused by a type of virus called coronaviruses. These viruses can infect the respiratory tract in humans, leading to symptoms ranging from the common cold to more severe diseases like COVID-19. Understanding the pathways and mechanisms involved in coronavirus diseases is crucial for developing treatments and preventive measures.	['documents\\understanding_the_cell_cycle.pdf', 'documents\\understanding_the_cell_cycle.pdf', 'documents\\understanding_the_cell_cycle.pdf', 'documents\\understanding_the_cell_cycle.pdf', 'documents\\understanding_the_cell_cycle.pdf']	['NATURE MEDICINE • VOLUME 4 • NUMBER 10 • OCTOBER 1998 1105\nCOMMENTARY\nMetaphors for the cell cycle\nThe cell cycle is an orchestrated series of\nevents in which early events (such as DNA\nreplication) must be completed before\nlater events (such as sister chromatid segregation). Twenty to\nthirty years ago the central question seemed to be whether a con-\nductor was needed to set the tempo an…
8	Epstein-Barr virus infection	3.0472e-22	8.29924	411.166	['CDKN1B', 'TNFAIP3', 'ITGAL', 'CCND2', 'CASP8', 'CCND1', 'MYC', 'CASP3', 'E2F1', 'E2F2', 'E2F3', 'BID', 'B2M', 'HLA-DQA1', 'HLA-DPA1', 'ENTPD1', 'CR2', 'GADD45B', 'GADD45A', 'STAT1', 'HLA-B', 'HLA-C', 'HLA-A', 'HLA-E', 'GADD45G', 'DDB2', 'CCNA2', 'FCER2', 'SNW1', 'CCNE1', 'CDK4', 'CDK2', 'HLA-DPB1', 'MDM2', 'FAS', 'CYCS', 'HLA-DRA', 'CALR', 'VIM', 'TP53', 'HLA-DRB1', 'CD44']	1.02843e-20	42	Epstein-Barr virus infection is a significant enrichment term that refers to the viral infection caused by the Epstein-Barr virus in humans. This infection is biologically significant as it is associated with various diseases, including infectious mononucleosis and certain cancers, highlighting the importance of understanding the molecular mechanisms involved in the viral infection process and it…	['documents\\understanding_the_cell_cycle.pdf', 'documents\\understanding_the_cell_cycle.pdf', 'documents\\understanding_the_cell_cycle.pdf', 'documents\\understanding_the_cell_cycle.pdf', 'documents\\understanding_the_cell_cycle.pdf']	['ven by a monotonic change in a single CDK, or that S phase\nand mitosis were initiated simultaneously.\nRecently it has been shown that cell-cycle research has med-\nical relevance. The shift from quiescence to an actively growing\nstate is a pre-requisite for entry into the cell cycle in most cells,\nand is an essential transition in cancer. Also, because cancer is a\nsomatic genetic disease, …
9	Viral carcinogenesis	3.06342e-21	7.98762	377.293	['YWHAE', 'CDKN1B', 'DDX3X', 'YWHAB', 'UBR4', 'CDC20', 'CCND2', 'CASP8', 'CCND1', 'YWHAQ', 'CASP3', 'CHEK1', 'EP300', 'YWHAG', 'CREBBP', 'CDKN2B', 'CDKN2A', 'HLA-B', 'HLA-C', 'HLA-A', 'TRAF1', 'YWHAZ', 'SND1', 'RHOA', 'HLA-E', 'DDB1', 'CCNA2', 'RBL2', 'HNRNPK', 'SNW1', 'PKM', 'RBL1', 'CCNE1', 'CDK4', 'CDK2', 'MDM2', 'GRB2', 'TP53', 'MAD1L1', 'ATF4', 'CREB5']	9.19026e-20	41	The enrichment term "Viral carcinogenesis" refers to the process by which viruses can induce cancer development in humans. This pathway highlights the molecular mechanisms through which certain viruses can disrupt normal cellular functions, leading to uncontrolled cell growth and potentially contributing to the formation of tumors. Understanding viral carcinogenesis is crucial in cancer research …	['documents\\understanding_the_cell_cycle.pdf', 'documents\\understanding_the_cell_cycle.pdf', 'documents\\understanding_the_cell_cycle.pdf', 'documents\\understanding_the_cell_cycle.pdf', 'documents\\understanding_the_cell_cycle.pdf']	['ven by a monotonic change in a single CDK, or that S phase\nand mitosis were initiated simultaneously.\nRecently it has been shown that cell-cycle research has med-\nical relevance. The shift from quiescence to an actively growing\nstate is a pre-requisite for entry into the cell cycle in most cells,\nand is an essential transition in cancer. Also, because cancer is a\nsomatic genetic disease, …
10	Oocyte meiosis	1.03444e-20	10.745	494.461	['YWHAE', 'YWHAB', 'CUL1', 'SMC3', 'PKMYT1', 'CDC20', 'PPP1CC', 'CCNB2', 'CCNB1', 'CDC23', 'PTTG1', 'YWHAQ', 'CDC27', 'BUB1', 'YWHAG', 'ANAPC7', 'PLK1', 'IGF1', 'SMC1A', 'YWHAZ', 'RBX1', 'ESPL1', 'CCNE1', 'CDC16', 'CDK2', 'ANAPC4', 'ANAPC5', 'CALM3', 'CALM1', 'CALM2', 'MAD1L1', 'ANAPC2', 'MAD2L1']	2.79298e-19	33	The enrichment term "Oocyte meiosis" refers to the specialized cell division process that occurs in oocytes (immature egg cells) during their maturation. This process is crucial for the formation of mature eggs capable of fertilization. Understanding the molecular mechanisms and regulatory pathways involved in oocyte meiosis is essential for reproductive biology and fertility research.	['documents\\understanding_the_cell_cycle.pdf', 'documents\\understanding_the_cell_cycle.pdf', 'documents\\understanding_the_cell_cycle.pdf', 'documents\\understanding_the_cell_cycle.pdf', 'documents\\understanding_the_cell_cycle.pdf']	['1106 NATURE MEDICINE • VOLUME 4 • NUMBER 10 • OCTOBER 1998\nCOMMENTARY\n1. Gurdon, J.B. and Woodland, H.R. The cytoplasmic control of nuclear activities in\nanimal development. Biol. Rev. 43, 233–267 (1968).\n2. Hartwell, H. L.,Culotti, J. & Reid, B. Genetic control of the cell-division cycle in\nyeast. I Detection of mutants. Proc. Natl. Acad. Sci. USA 66, 352–359 (1970).\n3. Masui, Y. & Marke…

## Sheet: GO_Biological_Process_2023
rank	path_name	p_val	z_score	combined_score	overlapping_genes	adj_p_val	num_genes	Summary	Source	Text
1	mRNA Splicing, Via Spliceosome (GO:0000398)	1.9982e-61	19.7385	2758.77	['EIF4A3', 'HNRNPU', 'HNRNPR', 'EFTUD2', 'PNN', 'SNRPD2', 'MAGOH', 'DHX15', 'DHX16', 'CTNNBL1', 'DDX17', 'SRRM2', 'RBM17', 'SCAF11', 'PRPF40A', 'CRNKL1', 'CDC40', 'PRPF4', 'RBMXL3', 'RBMXL2', 'SFPQ', 'DDX39B', 'HNRNPH1', 'SYF2', 'PRPF3', 'SNRPG', 'SRSF2', 'PPIE', 'SRSF3', 'SNRPE', 'SRSF4', 'PABPC1', 'SNRPF', 'SRSF5', 'SNRNP200', 'SLU7', 'SNRPA', 'SRSF8', 'SNRPB', 'RBM22', 'SF3B5', 'SF3B2', 'DDX5'…	5.81476e-58	78	mRNA splicing via spliceosome (GO:0000398) is a crucial biological process that involves the removal of introns and joining of exons in pre-mRNA to generate mature mRNA. This process is essential for gene expression regulation, protein diversity, and overall cellular function. Dysregulation of mRNA splicing via spliceosome can lead to various diseases, highlighting its significance in maintaining…	['documents\\understanding_the_cell_cycle.pdf', 'documents\\understanding_the_cell_cycle.pdf', 'documents\\understanding_the_cell_cycle.pdf', 'documents\\understanding_the_cell_cycle.pdf', 'documents\\understanding_the_cell_cycle.pdf']	['some condensation activity\nin their cytoplasm before initiating meiotic divisions 3. They\nalso discovered a protein-like substance with this activity,\ncalled maturation-promoting factor (MPF) 4, in extracts from\nfrog eggs. MPF was also found in starfish oocytes 5 (Fig. 1) and,\nlater, in the blastomeres of frog embryos 6, and in human7 and\nyeast cells8.\nMeanwhile, biochemists working with…
2	RNA Splicing, Via Transesterification Reactions With Bulged Adenosine As Nucleophile (GO:0000377)	1.30005e-59	22.2334	3014.63	['EIF4A3', 'HNRNPU', 'HNRNPR', 'EFTUD2', 'PNN', 'SNRPD2', 'MAGOH', 'DHX15', 'DHX16', 'CTNNBL1', 'SRRM2', 'PRPF40A', 'CRNKL1', 'CDC40', 'PRPF4', 'RBMXL3', 'RBMXL2', 'DDX39B', 'HNRNPH1', 'SYF2', 'PRPF3', 'SNRPG', 'SRSF2', 'PPIE', 'SRSF3', 'SNRPE', 'SRSF4', 'SNRPF', 'SRSF5', 'PABPC1', 'SNRNP200', 'SLU7', 'SNRPA', 'SRSF8', 'SNRPB', 'RBM22', 'SF3B5', 'DDX5', 'SF3B2', 'SF3B3', 'DHX8', 'SF3B6', 'DDX23',…	1.89157e-56	72	The enrichment term "RNA Splicing, Via Transesterification Reactions With Bulged Adenosine As Nucleophile" (GO:0000377) refers to a specific process in molecular biology where RNA molecules are modified through transesterification reactions using bulged adenosine as a nucleophile. This process is crucial for the removal of introns and the joining of exons in pre-mRNA molecules, ultimately leading…	['documents\\understanding_the_cell_cycle.pdf', 'documents\\understanding_the_cell_cycle.pdf', 'documents\\understanding_the_cell_cycle.pdf', 'documents\\understanding_the_cell_cycle.pdf', 'documents\\understanding_the_cell_cycle.pdf']	['some condensation activity\nin their cytoplasm before initiating meiotic divisions 3. They\nalso discovered a protein-like substance with this activity,\ncalled maturation-promoting factor (MPF) 4, in extracts from\nfrog eggs. MPF was also found in starfish oocytes 5 (Fig. 1) and,\nlater, in the blastomeres of frog embryos 6, and in human7 and\nyeast cells8.\nMeanwhile, biochemists working with…
3	mRNA Processing (GO:0006397)	2.58408e-58	18.4661	2448.61	['TCERG1', 'EIF4A3', 'HNRNPU', 'HNRNPR', 'EFTUD2', 'PNN', 'SNRPD2', 'MAGOH', 'DHX15', 'DHX16', 'CTNNBL1', 'SRRM2', 'SCAF11', 'PRPF40A', 'CRNKL1', 'CDC40', 'PRPF4', 'RBMXL3', 'RBMXL2', 'SFPQ', 'DDX39B', 'HNRNPH1', 'SYF2', 'PRPF3', 'SNRPG', 'SRSF2', 'PPIE', 'SRSF3', 'SNRPE', 'SRSF4', 'PABPC1', 'SNRPF', 'SRSF5', 'SNRNP200', 'SLU7', 'SNRPA', 'SRSF8', 'SNRPB', 'RBM22', 'SF3B5', 'SF3B2', 'DDX5', 'SF3B3…	2.50655e-55	76	The enrichment term "mRNA Processing (GO:0006397)" refers to the series of events that modify precursor messenger RNA (mRNA) into its mature form. This process includes capping, splicing, editing, and polyadenylation, crucial for the production of functional mRNA molecules. mRNA processing is essential for gene expression regulation, ensuring accurate protein synthesis and cellular function. Dysr…	['documents\\understanding_the_cell_cycle.pdf', 'documents\\understanding_the_cell_cycle.pdf', 'documents\\understanding_the_cell_cycle.pdf', 'documents\\understanding_the_cell_cycle.pdf', 'documents\\understanding_the_cell_cycle.pdf']	['some condensation activity\nin their cytoplasm before initiating meiotic divisions 3. They\nalso discovered a protein-like substance with this activity,\ncalled maturation-promoting factor (MPF) 4, in extracts from\nfrog eggs. MPF was also found in starfish oocytes 5 (Fig. 1) and,\nlater, in the blastomeres of frog embryos 6, and in human7 and\nyeast cells8.\nMeanwhile, biochemists working with…
4	Gene Expression (GO:0010467)	2.00763e-42	10.6551	1023.01	['RPL4', 'RPL5', 'RPL30', 'SMG1', 'RPL3', 'RPL32', 'RPL31', 'RPLP1', 'CELF2', 'EIF4A3', 'RPLP0', 'HNRNPU', 'ADAR', 'RPL8', 'RPL10A', 'RPL6', 'RBM3', 'RPS4X', 'RPS14', 'RPL7A', 'RPS16', 'XPO1', 'CASP8', 'RPS19', 'RPS18', 'CASP3', 'MAGOH', 'RPL37', 'RPS11', 'DDX17', 'RPS9', 'RPS8', 'PABPC4', 'RPS5', 'RPS6', 'RPL13A', 'RPSA', 'THOC2', 'EEF1A1', 'PRPF4', 'DDX39B', 'HNRNPUL1', 'HNRNPH1', 'RPL37A', 'SR…	1.46055e-39	72	The enrichment term "Gene Expression" (GO:0010467) refers to the process by which information from a gene is used to create a functional gene product, such as proteins or RNA molecules. This biological process is crucial for the regulation of various cellular functions, including growth, development, and response to environmental stimuli. Understanding gene expression is fundamental in unraveling…	['documents\\understanding_the_cell_cycle.pdf', 'documents\\understanding_the_cell_cycle.pdf', 'documents\\understanding_the_cell_cycle.pdf', 'documents\\understanding_the_cell_cycle.pdf', 'documents\\understanding_the_cell_cycle.pdf']	['1104 NATURE MEDICINE • VOLUME 4 • NUMBER 10 • OCTOBER 1998\nCOMMENTARY\nComparison of the budding and fission yeast genome sequences\nwill soon be possible and will help in extending this type of\nanalysis to multicellular organisms. Studying the cell cycle will\nbe an ideal test of the methods being developed for post ge-\nnomic functional analysis and for investigating the operation of\ndevel…
5	Cytoplasmic Translation (GO:0002181)	4.07904e-42	29.9612	2855.38	['EIF4A2', 'RPL4', 'RPL5', 'RPL30', 'RPL3', 'RPL32', 'RPL10', 'RPL31', 'RPLP1', 'RPL12', 'RPLP0', 'RPL11', 'RPL10A', 'RPL8', 'RPL6', 'RPS4X', 'RPL7A', 'RPS14', 'RPS16', 'RPS19', 'RPS18', 'RACK1', 'RPS3', 'RPL13', 'RPL37', 'RPL15', 'RPS2', 'RPS11', 'RPL18', 'RPL19', 'RPS9', 'RPS8', 'RPS5', 'RPS6', 'RPL13A', 'RPL35A', 'RPSA', 'RPS25', 'RPL37A', 'RPL27', 'RPS20', 'RPL28', 'UBA52', 'RPS24', 'RPS23']	2.374e-39	45	Cytoplasmic Translation (GO:0002181) refers to the process of protein synthesis that occurs in the cytoplasm of a cell. This biological process is crucial for the production of proteins that are essential for various cellular functions, including growth, maintenance, and regulation. Cytoplasmic translation plays a fundamental role in gene expression and is a key step in the central dogma of molec…	['documents\\understanding_the_cell_cycle.pdf', 'documents\\understanding_the_cell_cycle.pdf', 'documents\\understanding_the_cell_cycle.pdf', 'documents\\understanding_the_cell_cycle.pdf', 'documents\\understanding_the_cell_cycle.pdf']	['its extraction and preliminary characterization. Science 199, 1266–1268 (1976).\n5. Kishimoto, T. & Kanatani, H. Cytoplasmic factor responsible for germinal vesicle\nbreakdown and meiotic maturation in starfish oocytes. Nature 221, 273–274\n(1976).\n6. Wasserman, W.J. & Smith, L.D. The cyclic behavior of a cytoplasmic factor con-\ntrolling nuclear membrane breakdown. J. Cell Biol. 78, R12–R22 (…
6	Macromolecule Biosynthetic Process (GO:0009059)	2.76998e-32	12.0615	876.432	['RPL4', 'RPL5', 'RPL30', 'RPL3', 'RPL32', 'RPL31', 'RPLP1', 'RPLP0', 'RPL10A', 'RPL8', 'RPL6', 'EEF1B2', 'RPS4X', 'RPS14', 'RPL7A', 'RPS16', 'RPS19', 'RPS18', 'RPL37', 'RPS11', 'EIF5A', 'RPS9', 'RPS8', 'RPS5', 'PABPC4', 'RPS6', 'RPL13A', 'RPSA', 'EEF1A1', 'RPL37A', 'RPL27', 'RPL28', 'RPL10', 'RPL12', 'RPL11', 'RPS3', 'RPL13', 'RPL15', 'RPS2', 'RPL18', 'RPL19', 'RPL35A', 'EEF2', 'RPS25', 'TNIP1',…	1.34344e-29	50	The enrichment term "Macromolecule Biosynthetic Process" (GO:0009059) refers to the cellular mechanism responsible for synthesizing large molecules like proteins, nucleic acids, and complex carbohydrates. This process is crucial for cell growth, maintenance, and the production of essential cellular components. Understanding the regulation and efficiency of macromolecule biosynthesis is fundamenta…	['documents\\understanding_the_cell_cycle.pdf', 'documents\\understanding_the_cell_cycle.pdf', 'documents\\understanding_the_cell_cycle.pdf', 'documents\\understanding_the_cell_cycle.pdf', 'documents\\understanding_the_cell_cycle.pdf']	['more than fifty proteins assemble to produce the phage T4\nusing only their intrinsic affinities.\nThe concept of the cell cycle as a pathway of interdependent\nassembly events was strengthened by analyses of temperature-\nsensitive mutants of Saccharomyces cerevisiae 16 and\nSchizosaccharomyces pombe 17 that each interrupted the cell\ncycle at a specific stage. An asynchronous culture of mutan…
7	Peptide Biosynthetic Process (GO:0043043)	3.95092e-31	13.104	917.363	['RPL4', 'RPL5', 'RPL30', 'RPL3', 'RPL32', 'RPL10', 'RPL31', 'RPLP1', 'RPL12', 'RPLP0', 'RPL11', 'RPL10A', 'RPL8', 'RPL6', 'RPS4X', 'RPS14', 'RPL7A', 'RPS16', 'RPS19', 'RPS18', 'RPS3', 'RPL13', 'RPL37', 'RPL15', 'RPS2', 'RPS11', 'RPL18', 'RPL19', 'RPS9', 'RPS8', 'RPS5', 'PABPC4', 'RPS6', 'RPL13A', 'RPL35A', 'RPSA', 'EEF1A1', 'RPS25', 'TNIP1', 'RPL37A', 'RPL27', 'RPS20', 'RPL28', 'RPS24', 'EIF4G1'…	1.64245e-28	46	The enrichment term "Peptide Biosynthetic Process" (GO:0043043) refers to the biological process in which cells produce peptides through a series of coordinated molecular events. This process is crucial for the synthesis of proteins, signaling molecules, and other important cellular components. Understanding the regulation and mechanisms of peptide biosynthesis is essential for comprehending cell…	['documents\\understanding_the_cell_cycle.pdf', 'documents\\understanding_the_cell_cycle.pdf', 'documents\\understanding_the_cell_cycle.pdf', 'documents\\understanding_the_cell_cycle.pdf', 'documents\\understanding_the_cell_cycle.pdf']	['some condensation activity\nin their cytoplasm before initiating meiotic divisions 3. They\nalso discovered a protein-like substance with this activity,\ncalled maturation-promoting factor (MPF) 4, in extracts from\nfrog eggs. MPF was also found in starfish oocytes 5 (Fig. 1) and,\nlater, in the blastomeres of frog embryos 6, and in human7 and\nyeast cells8.\nMeanwhile, biochemists working with…
8	Translation (GO:0006412)	9.80294e-30	9.41831	629.095	['RPL4', 'RPL5', 'RPL30', 'RPL3', 'RPL32', 'RPL31', 'RPLP1', 'RPLP0', 'RPL8', 'RPL10A', 'RPL6', 'EEF1B2', 'RPS4X', 'RPS14', 'RPL7A', 'RPS16', 'RPS19', 'RPS18', 'RACK1', 'RPL37', 'RPS11', 'EIF5A', 'RPS9', 'RPS8', 'PABPC4', 'RPS5', 'RPS6', 'RPL13A', 'RPSA', 'EEF1A1', 'RPL37A', 'RPL27', 'RPL28', 'UBA52', 'RPL10', 'RPL12', 'RPL11', 'RPS3', 'RPL13', 'RPL15', 'RPS2', 'IARS1', 'RPL18', 'RPL19', 'RPL35A'…	3.56582e-27	53	The enrichment term "Translation" (GO:0006412) refers to the cellular process where messenger RNA (mRNA) is decoded by ribosomes to produce proteins. This fundamental biological process is crucial for synthesizing proteins that carry out various functions within the cell, contributing to overall cellular function and maintenance.	['documents\\understanding_the_cell_cycle.pdf', 'documents\\understanding_the_cell_cycle.pdf', 'documents\\understanding_the_cell_cycle.pdf', 'documents\\understanding_the_cell_cycle.pdf', 'documents\\understanding_the_cell_cycle.pdf']	['some condensation activity\nin their cytoplasm before initiating meiotic divisions 3. They\nalso discovered a protein-like substance with this activity,\ncalled maturation-promoting factor (MPF) 4, in extracts from\nfrog eggs. MPF was also found in starfish oocytes 5 (Fig. 1) and,\nlater, in the blastomeres of frog embryos 6, and in human7 and\nyeast cells8.\nMeanwhile, biochemists working with…
9	RNA Processing (GO:0006396)	4.36596e-29	11.0307	720.317	['TCERG1', 'SF3B2', 'SF3B3', 'DHX8', 'CELF2', 'DDX23', 'SRSF1', 'HNRNPU', 'HNRNPR', 'ADAR', 'PRPF8', 'RBM3', 'SNRPD2', 'MAGOH', 'DHX15', 'DHX16', 'SF3B1', 'DDX17', 'SF3A3', 'RBM39', 'MBNL1', 'SF3A1', 'SCAF11', 'FUS', 'PABPC4', 'LSM4', 'PRPF4', 'SFPQ', 'HNRNPK', 'SON', 'DDX39B', 'HNRNPUL1', 'HNRNPH1', 'PRPF3', 'HNRNPF', 'HNRNPA2B1', 'SNRPG', 'SRSF2', 'HNRNPD', 'LUC7L3', 'SRSF4', 'RP9', 'SNRPF', 'S…	1.41166e-26	47	The enrichment term "RNA Processing" (GO:0006396) refers to the series of events that involve the modification and maturation of RNA molecules within a cell. This process is crucial for gene expression regulation, RNA stability, and the production of functional RNA molecules like mRNA, tRNA, and rRNA. RNA processing ensures the accurate translation of genetic information into proteins, making it …	['documents\\understanding_the_cell_cycle.pdf', 'documents\\understanding_the_cell_cycle.pdf', 'documents\\understanding_the_cell_cycle.pdf', 'documents\\understanding_the_cell_cycle.pdf', 'documents\\understanding_the_cell_cycle.pdf']	['some condensation activity\nin their cytoplasm before initiating meiotic divisions 3. They\nalso discovered a protein-like substance with this activity,\ncalled maturation-promoting factor (MPF) 4, in extracts from\nfrog eggs. MPF was also found in starfish oocytes 5 (Fig. 1) and,\nlater, in the blastomeres of frog embryos 6, and in human7 and\nyeast cells8.\nMeanwhile, biochemists working with…
10	protein-RNA Complex Assembly (GO:0022618)	1.34992e-25	11.4889	657.906	['RPL5', 'HSP90AB1', 'RPL10', 'DHX9', 'PRKDC', 'CELF2', 'RPLP0', 'DDX23', 'RPL11', 'SRSF1', 'ADAR', 'RPL6', 'RPS14', 'RPS19', 'SNRPD2', 'PUF60', 'SF3B1', 'SRSF10', 'HSP90AA1', 'SCAF11', 'XRCC5', 'RPS5', 'PTGES3', 'RPSA', 'CRNKL1', 'LSM4', 'XAB2', 'EIF2S3', 'DDX39B', 'TNIP1', 'SNRPG', 'LUC7L3', 'EIF3H', 'SNRPE', 'EIF3E', 'SNRPF', 'SRSF5', 'HNRNPC', 'SNRNP200', 'SNRPB']	3.92826e-23	40	The enrichment term "protein-RNA Complex Assembly" (GO:0022618) refers to the process in which proteins and RNA molecules come together to form functional complexes. This biological process is crucial for various cellular functions, including gene expression regulation, RNA processing, and protein synthesis. Understanding the mechanisms and regulation of protein-RNA complex assembly is essential …	['documents\\understanding_the_cell_cycle.pdf', 'documents\\understanding_the_cell_cycle.pdf', 'documents\\understanding_the_cell_cycle.pdf', 'documents\\understanding_the_cell_cycle.pdf', 'documents\\understanding_the_cell_cycle.pdf']	['some condensation activity\nin their cytoplasm before initiating meiotic divisions 3. They\nalso discovered a protein-like substance with this activity,\ncalled maturation-promoting factor (MPF) 4, in extracts from\nfrog eggs. MPF was also found in starfish oocytes 5 (Fig. 1) and,\nlater, in the blastomeres of frog embryos 6, and in human7 and\nyeast cells8.\nMeanwhile, biochemists working with…

## Sheet: Reproducibility
Reproducibility Report
BRAD Agent
Paper
Gene List	['MX1', 'POLR2G', 'RPL32', 'PRKDC', 'MAD1L1', 'MYO9B', 'HNRNPU', 'STAT1', 'PRDX1', 'RPL30', 'TP73', 'AK2', 'COTL1', 'CANX', 'SF3A3', 'RCHY1', 'SUB1', 'HNRNPA1', 'KPNA2', 'NPM1', 'POLR1H', 'PRPF8', 'CBX5', 'SON', 'DHX16', 'RBL1', 'POLR1B', 'HLA-A', 'DYNC1H1', 'NOLC1', 'SEPTIN9', 'TKT', 'TGFB1', 'SMAD3', 'PTBP1', 'CSDE1', 'CD48', 'HTT', 'PLS3', 'NIN', 'FTL', 'CD164', 'HDLBP', 'GSDME', 'CDC27', 'DDX…
Enrichment Databases
Human Query	What enrichment terms of these data suggest that the experiment is or is not related to cellular proliferation?
LLM	gpt-3.5-turbo-0125
Temperature	0
Cost ($USD)	0.0167745
